# Supplementary material for: Purkinje Cardiomyocytes of the Adult Ventricular Conduction System Are Highly Diploid but Not Uniquely Regenerative
Source: J Cardiovasc Dev Dis. 2023 Apr 7;10(4):161. doi: 10.3390/jcdd10040161 (PMC10140853; doi:10.3390/jcdd10040161)
Supplement: Supplementary file 1 [file jcdd-10-00161-s001.zip]

Archive with 1 entries (1 files):
- jcdd-2289270-supplementary.pdf
